# Supplementary material for: Increased gene sampling strengthens support for higher-level groups within leaf-mining moths and relatives (Lepidoptera: Gracillariidae)
Source: BMC Evol Biol. 2011 Jun 24;11:182. doi: 10.1186/1471-2148-11-182 (PMC3145599; doi:10.1186/1471-2148-11-182)
Supplement: Additional file 1 — Exemplar species included, their classification, and GenBank accession numbers. For Gracillariidae the number of taxa in each subfamily and genus is listed in parentheses (number of taxa sampled/number of taxa known). "x" denotes a sequence that could not be amplified. [file 1471-2148-11-182-S1.XLS]

## Sheet: Sheet1
Additional file 1. Exemplar species included, their classification, and Genbank accession numbers.
For Gracillariidae the number of taxa in each subfamily and genus is listed in parentheses (number of taxa sampled/number of taxa known)
"x" denotes a sequence that could not be amplified.
	Family	Subfamily	Genus	Species	Code	Accession No.	CAD	DDC	EF1-a	enolase	H3	period	wingless	40fin	42fin	109fin	192fin	197fin	262fin	265fin	268fin	3007fin	3017fin	3070fin	8028fin	8091fin	ACC
GRACILLARIOIDEA	Bucculatricidae		Bucculatrix	sp.	Bucc	DRD-05-0270	JN125053	JN125091		JN125135		x	JN125199	JN124823	JN124835	x	JN124864	JN124876	JN124887	JN124901	x	JN124940	JN124972	x	JN124997	JN125008	JN125020
	Bucculatricidae		Bucculatrix	staintonella	Bsta	TH-08-6083	JN125052	JN125090		JN125134						x				x	x	x					x
	Douglasiidae		Klimeschia	transversella	Ktr	DRD-01-0017	JN125071	x	JN125124	JN125147	JN125180	JN125194	JN125204	JN124828	JN124839	JN124851	JN124869	JN124880	JN124892	JN124911	JN124930	JN124955	JN124977	JN124989	JN125001	JN125012	JN125033
	Douglasiidae		Tinagma	gaedikei	Tgak	TH-08-6082	JN125089	JN125105		JN125159						x				x	x	x					x
	Gracillariidae (31/100)	Gracillariinae (22/84)	Acrocercops (1/366)A	brongniardella	Abrg	AYK-08-8215	JN125047	x	JN125106	x	JN125160	x	JN125198	x	x	x	x	x	x	x	x	JN124935	x	JN124983	x	x	x
	Gracillariidae	Gracillariinae	Amblyptila (1/2)A	sp.	Atila	AK-07-070	JN125051	x	x	x	JN125164					x				JN124900	JN124922	JN124939					x
	Gracillariidae	Gracillariinae	Aristaea (1/15)G	sp.	Aris	GRACI054-07	JN125050	x		x						x				x	x	JN124938					x
	Gracillariidae	Gracillariinae	Callisto (1/6)	denticulella	Cdel	AYK-08-8214	JN125056	JN125092	JN125113	JN125138	JN125169	JN125192	JN125201	JN124825	JN124837	JN124846	JN124866	JN124878	JN124889	JN124903	JN124924	JN124942	JN124974	JN124986	JN124999	JN125010	JN125023
	Gracillariidae	Gracillariinae	Caloptilia (3/324)G	bimaculatella	Cbim	DRD-05-0248	GQ283517	GQ283604	JN125112	GQ283681	JN125168	x	GQ283833	GU575429	GU575465	GU575559	GU575637	GU575672	GU575712	GU575752	GU575790	GU575904	GU575940	GU576017	GU576055	GU576094	GU576135
	Gracillariidae	Gracillariinae	CaloptiliaG	obliquatella	Pvob	SWC-06-0265	JN125084	JN125103		JN125156						x				JN124919	JN124934	JN124966					x
	Gracillariidae	Gracillariinae	CaloptiliaG	sapporella	Csap	JCS-08-1033	JN125060	JN125095	JN125117	JN125141	JN125173					x				JN124906	JN124927	JN124945					JN125027
	Gracillariidae	Gracillariinae	Conopomorpha (2/13)P	sp.	Cono	AK-07-071	JN125058	x	JN125115	JN125140	JN125172					x				x	x	JN124943					JN125025
	Gracillariidae	Gracillariinae	Dendrorycter (1/1)A	marmaroides	Dend	GRACI103-07	JN125062	x		x						x				x	x	JN124947					x
	Gracillariidae	Gracillariinae	Deoptilia (1/2)A	heptadeta	Deoa	GRACI108-07	JN125063	x		x						x				x	x	JN124948					x
	Gracillariidae	Gracillariinae	Dialectica (1/21)A	sp.	Dtia	AK-07-011	JN125064	x	JN125118	JN125143	JN125174					JN124849				x	x	JN124949					JN125029
	Gracillariidae	Gracillariinae	Epicephala (1/22)P	relictella	Epic	JCS-06-0172	JN125066	x	JN125122	JN125145	JN125178	x	JN125203	JN124827	x	JN124850	JN124868	x	JN124891	JN124909	JN124929	x	JN124976	JN124988	x	x	JN125031
	Gracillariidae	Gracillariinae	Eucalybites (1/1)G	aureola	Euau	GRACI102-07	JN125067	x		x						x				x	x	JN124951					x
	Gracillariidae	Gracillariinae	Genus 1(1/1)P	sp.	Gran	DRD-07-4001	JN125069	JN125097	JN125123	JN125146	JN125179					x				JN124910	x	JN124953					JN125032
	Gracillariidae	Gracillariinae	Gibbovalva (1/7)A	quadrifasciata	Gibb	GRACI105-07	JN125068	x		x						x				x	x	JN124952					x
	Gracillariidae	Gracillariinae	Leucanthiza (1/3)	amphicarpeaefoliella	Leuz	DRD-01-0064	x	x	JN125125	JN125148	JN125181					JN124852				x	x	JN124956					x
	Gracillariidae	Gracillariinae	Leucospilapteryx (1/3)A	venustella	Lven	TH-08-6105	JN125073	JN125098		JN125149						JN124853				JN124912	JN124931	JN124957					JN125034
	Gracillariidae	Gracillariinae	Liocrobyla (1/8)P	lobata	Lioc	GRACI104-07	JN125072	x		x						x				x	x	x					x
	Gracillariidae	Gracillariinae	Marmara (1/23)A	serotinella	Msll	DRD-05-0265	JN125075	JN125100	x	x	JN125182					JN124855				x	x	JN124959					JN125036
	Gracillariidae	Gracillariinae	Micrurapteryx (1/10)P	salicifoliella	Msai	TH-08-6098	JN125074	JN125099		JN125150						JN124854				JN124913	x	JN124958					JN125035
	Gracillariidae	Gracillariinae	Neurobathra (1/3)P	strigifinitella	Neur	DRD-01-0129	JN125076	x	JN125126	JN125151	JN125183					JN124856				x	x	JN124960					JN125037
	Gracillariidae	Gracillariinae	Parectopa (1/39)P	robiniella	Prbn	DRD-01-0009	JN125083	JN125102	JN125129	JN125155	JN125186	x	x	x	x	JN124860	JN124873	JN124884	JN124896	JN124918	JN124933	JN124965	x	JN124993	x	JN125016	JN125043
	Gracillariidae	Gracillariinae	Spulerina (1/16)A	dissotoma	Sput	AYK-04-5630	JN125087	x	x	JN125158	JN125188	JN125197	JN125209	JN124833	JN124843	JN124862	JN124874	x	JN124898	x	x	JN124969	JN124982	JN124995	JN125006	JN125018	JN125045
	Gracillariidae	Gracillariinae	Stomphastis (1/17)P	sp.	Stss	AK-07-025	JN125088	x	JN125130	x	JN125189					JN124863				x	x	JN124970					JN125046
	Gracillariidae	Lithocolletinae (7/9)	Cameraria (4/72)	gaultheriella	Caga	DRD-01-0113v	JN125054	x	JN125111	JN125136	JN125166	x	JN125200	JN124824	JN124836	JN124845	JN124865	JN124877	JN124888	JN124902	JN124923	JN124941	JN124973	JN124985	JN124998	JN125009	JN125021
	Gracillariidae	Lithocolletinae	Cameraria	guttifinitella	Cgut	TH-08-6116	JN125057	JN125093	x	JN125139	JN125170					JN124847				JN124904	JN124925	x					JN125024
	Gracillariidae	Lithocolletinae	Cameraria	sp.1	Came	AK-07-087	JN125055	x	x	JN125137	JN125167					x				x	x	x					JN125022
	Gracillariidae	Lithocolletinae	Cameraria	sp.2	Pyla	AK-07-063	JN125085	x	x	x	JN125187					x				x	x	JN124967					x
	Gracillariidae	Lithocolletinae	Chrysaster (1/2)	ostensackenella	Cyosk	DRD-05-0247	JN125061	x		JN125142						x				JN124907	x	JN124946					JN125028
	Gracillariidae	Lithocolletinae	Cremastobombycia (1/6)	sp.	Crby	KN-06-0004	JN125059	JN125094	JN125116	x	x					JN124848				JN124905	JN124926	JN124944					JN125026
	Gracillariidae	Lithocolletinae	Genus 2 (1/1)	sp.	Akgn126	AK-07-126	JN125049	x		x						x				x	x	JN124937					x
	Gracillariidae	Lithocolletinae	Hyloconis (2/5)	wisteriae	Hwis	GRACI111-07	JN125070	x		x						x				x	x	JN124954					x
	Gracillariidae	Lithocolletinae	Hyloconis	sp.	Porp121	AK-07-121	JN125082	x		x						x				JN124917	x	JN124964					JN125042
	Gracillariidae	Lithocolletinae	Neolithocolletis (1/3)	hikomonticola	Nlik	GRACI110-07	JN125077	x		x						x				x	x	x					x
	Gracillariidae	Lithocolletinae	Phyllonorycter (2/401)	insignitella	Phzz	GRACI147-07	JN125080	x		x						x				x	x	JN124962					JN125040
	Gracillariidae	Lithocolletinae	Phyllonorycter	sp.	Phyl/Pns	TPF-89-1114	JN125079	x		JN125153		x	JN125206	JN124830	JN124841	JN124858	JN124871	JN124882	JN124894	JN124915	x	JN124961	JN124979	JN124991	JN125003	JN125014	JN125039
	Gracillariidae	Phyllocnistinae (2/7)1	Eumetriochroa (1/4)	hederae	Ehdr	AK-08-8111	JN125065	JN125096	JN125120	JN125144	JN125176	JN125193	JN125202	JN124826	JN124838	x	JN124867	JN124879	JN124890	JN124908	JN124928	JN124950	JN124975	JN124987	JN125000	JN125011	JN125030
	Gracillariidae	Phyllocnistinae	Phyllocnistis (2/87)	citrella	Phcn	JBA-06-0025	JN125078	JN125101	JN125127	JN125152	JN125184	JN125195	JN125205	JN124829	JN124840	JN124857	JN124870	JN124881	JN124893	JN124914	JN124932	x	JN124978	JN124990	JN125002	JN125013	JN125038
	Gracillariidae	Phyllocnistinae	Phyllocnistis	magnoliella	Pmgl	DRD-05-0244	JN125081	x		JN125154		JN125196	JN125207	JN124831	x	JN124859	JN124872	JN124883	JN124895	JN124916	x	JN124963	JN124980	JN124992	JN125004	JN125015	JN125041
	Roeslerstammiidae		Roeslerstammia	pronubella	Rstm	DRD-01-0142	JN125086	JN125104		JN125157		x	JN125208	JN124832	JN124842	JN124861	x	JN124885	JN124897	JN124920	x	JN124968	JN124981	JN124994	JN125005	JN125017	JN125044
	Roeslerstammiidae		Agriothera	elaeocarpophaga	Agel	DRD-01-0143	JN125048	x	JN125107	JN125133	JN125161	x	x	JN124822	JN124834	JN124844	x	JN124875	JN124886	JN124899	JN124921	JN124936	JN124971	JN124984	JN124996	JN125007	JN125019
OUTGROUPS	Aluctidae	Alucitinae	Alucita	sp.	Alsp	JBA-05-0004	GQ283509	GQ283596	JN125108	GQ283673	JN125162	GQ283756	GQ283825	GU575425	GU575461	GU575553	GU575632	GU575667	GU575706	GU575746	GU575786	GU575898	x	GU576012	GU576049	GU576088	GU576129
	Choreutidae	Choreutinae	Hemerophila	felis	Hfel	DRD-01-0218	GQ283543	GQ283626		GQ283705		GQ283784	GQ283857	GU575439	GU575475	GU575569	GU575644	GU575683	GU575723	GU575762	GU575801	GU575915	GU575951	x	GU576065	GU576105	GU576146
	Cosmopterigidae	Antequerinae	Euclemensia	bassettella	Cole	JWB-05-0044	GQ283521	GQ283608	JN125114	GQ283685	JN125171	GQ283766	GQ283837	GU575431	GU575466	x	GU575639	GU575674	GU575714	x	GU575792	GU575906	GU575942	GU576019	x	GU576096	GU576137
	Ethmiidae	Ethmiinae	Ethmia	eupostica	Eeu	MJM-96-0277	GQ283535	GQ283621	JN125119	GQ283699	JN125175	GQ283778	GQ283849	GU575436	GU575471	GU575565	GU575642	GU575679	GU575719	GU575758	GU575797	GU575911	GU575947	GU576024	GU576061	GU576101	GU576142
	Pterophoridae	Pterophorinae	Emmelina	monodactyla	Emon	CWM-05-1000	GQ283536	GQ283622	JN125121	GQ283700	JN125177	GQ283779	GQ283850	GU575437	GU575472	GU575566	GU575643	GU575680	GU575720	GU575759	GU575798	GU575912	GU575948	GU576025	GU576062	GU576102	GU576143
	Tineidae	Tineinae	Tinea	columbariella	Tco2	EN-91-0006	GQ283585	GQ283662		GQ283745		GQ283816	GQ283899	GU575454	GU575489	GU575585	GU575660	GU575699	GU575739	GU575778	GU575817	x	x	GU576041	GU576080	GU576121	GU576162
	Tineidae	Tineinae	Tineola	bisselliella	Tbi3	JG-96-0009	GQ283584	AF093188	JN125131	GQ283744	JN125190	GQ283815	GQ283898	GU575453	GU575488	GU575584	GU575659	GU575698	GU575738	GU575777	GU575816	GU575930	x	GU576040	GU576079	GU576120	GU576161
	Tortricidae	Tortricinae	Argyrotaenia	alisellana	Arga	CWM-94-0262	GQ283512	GQ283599	JN125109	GQ283676	JN125163	GQ283759	GQ283828	x	GU575463	GU575556	GU575634	GU575669	GU575709	GU575749	GU575788	GU575901	x	GU576014	GU576052	GU576091	GU576132
	Tortricidae	Tortricinae	Platynota	ideausalis	Pida2	JWB-05-0029	GQ283566	GQ283645	JN125128	GQ283727	JN125185	GQ283802	GQ283880	GU575445	GU575481	GU575576	GU575651	GU575690	GU575730	GU575769	GU575808	GU575922	GU575958	GU576032	GU576072	GU576112	GU576153
	Urodidae		Urodus	decens	Ursp	DA-03-3349	GQ283588	GQ283665	JN125132	GQ283748	JN125191	GQ283819	GQ283902	GU575456	GU575490	GU575588	GU575662	GU575701	GU575742	GU575781	GU575820	x	GU575967	GU576044	GU576083	GU576124	GU576165
	Yponomeutidae	Attevinae	Atteva	punctella	Atpu2	JWB-05-0041	GQ283513	GQ283600	JN125110	GQ283677	JN125165	GQ283760	GQ283829	GU575427	GU575464	GU575557	GU575635	GU575670	GU575710	GU575750	x	GU575902	GU575938	GU576015	GU576053	GU576092	GU576133
	Yponomeutidae	Plutellinae	Eucalantica	sp.	Ysp	DA-03-3364	GQ283589	GQ283666		GQ283749		x	GQ283903	GU575457	GU575491	GU575589	GU575663	GU575702	GU575743	GU575782	GU575821	GU575933	GU575968	GU576045	GU576084	GU576125	GU576166
AAcrocercops group, sensu Kumata et al. (1988)
GGracillaria group, sensu Kumata (1982)
PParectopa group, sensu Kumata (1982)
1Phyllocnistinae, including Oecophyllembiinae sensu Kumata (1998)
