# Supplementary material for: Increased gene sampling strengthens support for higher-level groups within leaf-mining moths and relatives (Lepidoptera: Gracillariidae)
Source: BMC Evol Biol. 2011 Jun 24;11:182. doi: 10.1186/1471-2148-11-182 (PMC3145599; doi:10.1186/1471-2148-11-182)
Supplement: Additional file 2 — Single gene bootstrap values for all nodes in the nt123 tree of data set B. Shaded boxes are those with > 80% bootstrap support. "ALL" refers to dataset B (all genes included). See Additional file 1 for taxon code names. [file 1471-2148-11-182-S2.XLS]

## Sheet: Sheet1
Additional file 2. Single gene bootstrap values for all nodes in the nt123 tree of data set B. Shaded boxes are those with > 80% bootstrap support. "ALL" refers to dataset B (all genes included). See Additional File 1 for taxon code names.
	Tco2 + Tbi3	Arga + Pida2	Ysp + Atpu2	Gracillariidae	Roeslerstammidae (Agel + Rstm)	Phyllocnistinae (Phcn + Pmgl)	Lithocolletinae (Caga + Phyl)	Caga + Cbim + Phyl	Phyllocnistinae + Oecophyllembiinae (Ehdr + Phcn + Pmgl)	Acrocercops group (Abrg + Sput)	Parectopa group (Epic + Prbn)	Caga + Cbim + Cdel + Phyl	Abrg + Ehdr + Phcn + Pmgl + Sput	Cole + Eeu	Cole + Eeu + Emon	Cole + Eeu + Emon + Ktr	Hfel + Ursp	Cole + Eeu + Emon + Hfel + Ktr + Ursp	Agel + Atpu2 + Rstm + Ysp	Arga + Alsp + Pida2	Alsp + Arga + Cole + Eeu + Emon + Hfel + Ktr + Pida2 + Ursp	G.B.R.Y. Clade	total nodes
ALL	100	100	71	98	100	100	100	58	78	77	100	46.9	58	88	45.5	31.7	36.1	12.6	30.1	70	32.5	36.8	22
CAD	100	100	47.6	83	100	100	100	10.3	3.7	96	100	0	0	7.1	32.4	5.4	13.4	1.1	36.4	15.4	41.5	46.5	22
DDC	100	48.2	5.4	0.5	x	x	x	x	x	x	x	x	x	7.9	0.1	x	21.9	x	x	46	0.1	0.1	10
Enolase	100	100	2.2	0	100	100	98	15.4	2.7	x	90	3.5	x	15.7	24.1	0	2.7	0	0	7.1	0	0.1	20
Period	100	91	x	28.4	x	100	x	x	82	x	x	x	x	10.4	2.9	0	3.5	0	x	0.7	0	0.8	13
wingless	100	53	11.5	0.1	x	96	87	2.9	45.3	56	x	2	1.5	2.7	0	0	0.2	0	x	0.3	0	0	19
ACC	100	68	0	0	68	64	9.8	1.4	1.7	0.1	51	0.7	x	2.8	0.4	0.2	16.7	0	0	8.9	0	0	21
EF-1a	x	81	x	0	x	x	x	x	x	x	4.4	x	x	51.1	0.2	0.2	x	x	x	0.1	0	0	9
H3	x	24.5	x	0	x	x	x	x	x	0.3	4.5	x	x	2.8	0	0	x	x	x	2	0	0	10
40fin	100	x	7.9	0	98	100	99	67	0.4	x	x	4.9	x	7.1	0.4	0	0	0	0	x	0	4.6	17
42fin	100	100	27.4	2.4	100	x	82	6.3	x	x	x	7.1	x	16.2	2.2	0.5	0.1	2.1	0.1	1.4	0.1	0	17
109fin	100	56	6.4	0.8	98	92	99	3.4	x	x	66	0.1	x	x	x	x	4.1	x	0	0.5	0	0	15
192fin	100	84	27	0	x	86	94	8.9	6.1	x	95	1	x	9	6.8	0	4.8	0	x	0.1	10	x	17
197fin	100	87	0.7	0	23.5	100	77	51	9.5	x	x	0.1	x	1.1	0	0	0.7	0	0	0.3	0	0	19
262fin	100	78	17.7	0	79	98	80	1	19.6	x	49.8	1.4	x	15.5	0	0	0	0	0	0.7	0	0	20
265fin	100	72	93	5.2	93	100	95	43.2	7.5	x	16	14	x	x	x	x	1	x	0.1	17.6	0.1	0	16
268fin	100	70	x	4.6	x	x	x	x	x	x	93	x	x	51.5	0.3	8.3	20.6	0	x	7.4	0.5	0	12
3007fin	x	99	2.1	0	99	x	100	10.7	x	2	x	2.3	x	20.6	0.2	0.1	x	x	0.2	0.7	0.2	0	15
3017fin	x	x	x	0.3	33.5	99	20.7	0.4	0.7	x	x	0	x	3.9	0.4	0.2	16.6	0.1	0	x	9	0	15
3070fin	100	97	7.2	0	100	100	96	16.2	7.1	27.1	97	0.6	3.7	12.8	0.4	0.1	x	x	3.2	42.2	5.1	0	20
8028fin	99	95	2.6	0	90	95	34.9	0	24.9	x	x	0	x	x	x	x	21.7	x	0	0.4	0	0	15
8091fin	89	11	3.4	0	73	100	90	0.5	1.5	0	x	0.4	0	25.4	4.2	2.7	15.2	0	0	2.9	0	0	21
